# Supplementary material for: Antifungal Potential of Marine Organisms of the Yucatan Peninsula (Mexico) against Medically Important Candida spp
Source: Molecules. 2023 Jan 6;28(2):606. doi: 10.3390/molecules28020606 (PMC9863849; doi:10.3390/molecules28020606)
Supplement: Supplementary file 1 [file molecules-28-00606-s001.zip]

Archive with 1 entries (1 files):
- molecules-2053080-supplementary.pdf
